# Supplementary material for: Combinatorial Anti-Cancer Effect of Polypurine Reverse Hoogsteen Hairpins against KRAS and MYC Targeting in Prostate and Pancreatic Cancer Cell Lines
Source: Genes (Basel). 2024 Oct 16;15(10):1332. doi: 10.3390/genes15101332 (PMC11507358; doi:10.3390/genes15101332)
Supplement: Supplementary file 1 [file genes-15-01332-s001.zip]

Archive with 1 entries (1 files):
- genes-3128234-supplementary.pdf
